# Supplementary material for: Assessing the use of HL7 FHIR for implementing the FAIR guiding principles: a case study of the MIMIC-IV Emergency Department module
Source: JAMIA Open. 2024 Jan 27;7(1):ooae002. doi: 10.1093/jamiaopen/ooae002 (PMC10822118; doi:10.1093/jamiaopen/ooae002)
Supplement: ooae002_Supplementary_Data [file ooae002_supplementary_data.zip]

Archive with 5 entries (5 files):
- ama.bst
- main.tex
- refs.bib
- Supplementary File 1 - PhysioNet Distribution Indicator Scores and Qualitative Comments.docx
- Supplementary File 2 - FHIR Distribution Indicator Scores and Qualitative Comments.docx
