# Supplementary material for: Assessing the use of HL7 FHIR for implementing the FAIR guiding principles: a case study of the MIMIC-IV Emergency Department module
Source: JAMIA Open. 2024 Jan 27;7(1):ooae002. doi: 10.1093/jamiaopen/ooae002 (PMC10822118; doi:10.1093/jamiaopen/ooae002)
Supplement: ooae002_Supplementary_Data [file ooae002_supplementary_data.zip › refs.bib]

@article{Wilkinson2016,
   abstract = {There is an urgent need to improve the infrastructure supporting the reuse of scholarly data. A diverse set of stakeholders-representing academia, industry, funding agencies, and scholarly publishers-have come together to design and jointly endorse a concise and measureable set of principles that we refer to as the FAIR Data Principles. The intent is that these may act as a guideline for those wishing to enhance the reusability of their data holdings. Distinct from peer initiatives that focus on the human scholar, the FAIR Principles put specific emphasis on enhancing the ability of machines to automatically find and use the data, in addition to supporting its reuse by individuals. This Comment is the first formal publication of the FAIR Principles, and includes the rationale behind them, and some exemplar implementations in the community.},
   author = {Mark D. Wilkinson and Michel Dumontier and IJsbrand Jan Aalbersberg and Gabrielle Appleton and Myles Axton and Arie Baak and Niklas Blomberg and Jan Willem Boiten and Luiz Bonino da Silva Santos and Philip E. Bourne and Jildau Bouwman and Anthony J. Brookes and Tim Clark and Mercè Crosas and Ingrid Dillo and Olivier Dumon and Scott Edmunds and Chris T. Evelo and Richard Finkers and Alejandra Gonzalez-Beltran and Alasdair J.G. Gray and Paul Groth and Carole Goble and Jeffrey S. Grethe and Jaap Heringa and Peter A.C. t Hoen and Rob Hooft and Tobias Kuhn and Ruben Kok and Joost Kok and Scott J. Lusher and Maryann E. Martone and Albert Mons and Abel L. Packer and Bengt Persson and Philippe Rocca-Serra and Marco Roos and Rene van Schaik and Susanna Assunta Sansone and Erik Schultes and Thierry Sengstag and Ted Slater and George Strawn and Morris A. Swertz and Mark Thompson and Johan Van Der Lei and Erik Van Mulligen and Jan Velterop and Andra Waagmeester and Peter Wittenburg and Katherine Wolstencroft and Jun Zhao and Barend Mons},
   doi = {10.1038/sdata.2016.18},
   issn = {20524463},
   journal = {Scientific Data},
   month = {3},
   pmid = {26978244},
   publisher = {Nature Publishing Groups},
   title = {Comment: The FAIR Guiding Principles for scientific data management and stewardship},
   volume = {3},
   year = {2016},
}
@article{Jacobsen2020,
   abstract = {The FAIR principles have been widely cited, endorsed and adopted by a broad range of stakeholders since their publication in 2016. By intention, the 15 FAIR guiding principles do not dictate specific technological implementations, but provide guidance for improving Findability, Accessibility, Interoperability and Reusability of digital resources. This has likely contributed to the broad adoption of the FAIR principles, because individual stakeholder communities can implement their own FAIR solutions. However, it has also resulted in inconsistent interpretations that carry the risk of leading to incompatible implementations. Thus, while the FAIR principles are formulated on a high level and may be interpreted and implemented in different ways, for true interoperability we need to support convergence in implementation choices that are widely accessible and (re)-usable. We introduce the concept of FAIR implementation considerations to assist accelerated global participation and convergence towards accessible, robust, widespread and consistent FAIR implementations. Any self-identified stakeholder community may either choose to reuse solutions from existing implementations, or when they spot a gap, accept the challenge to create the needed solution, which, ideally, can be used again by other communities in the future. Here, we provide interpretations and implementation considerations (choices and challenges) for each FAIR principle.},
   author = {Annika Jacobsen and Ricardo de Miranda Azevedo and Nick Juty and Dominique Batista and Simon Coles and Ronald Cornet and Mélanie Courtot and Mercè Crosas and Michel Dumontier and Chris T. Evelo and Carole Goble and Giancarlo Guizzardi and Karsten Kryger Hansen and Ali Hasnain and Kristina Hettne and Jaap Heringa and Rob W.W. Hooft and Melanie Imming and Keith G. Jeffery and Rajaram Kaliyaperumal and Martijn G. Kersloot and Christine R. Kirkpatrick and Tobias Kuhn and Ignasi Labastida and Barbara Magagna and Peter McQuilton and Natalie Meyers and Annalisa Montesanti and Mirjam van Reisen and Philippe Rocca-Serra and Robert Pergl and Susanna Assunta Sansone and Luiz Olavo Bonino da Silva Santos and Juliane Schneider and George Strawn and Mark Thompson and Andra Waagmeester and Tobias Weigel and Mark D. Wilkinson and Egon L. Willighagen and Peter Wittenburg and Marco Roos and Barend Mons and Erik Schultes},
   doi = {10.1162/dint.r.00024},
   issn = {2641435X},
   issue = {1-2},
   journal = {Data Intelligence},
   keywords = {Choices and challenges,FAIR communities,FAIR convergence,FAIR guiding principles,FAIR implementation},
   month = {1},
   pages = {10-29},
   publisher = {MIT Press Journals},
   title = {Fair principles: Interpretations and implementation considerations},
   volume = {2},
   year = {2020},
}
@inproceedings{Martinez2022,
   author = {Alicia Martínez-García and Giorgio Cangioli and Catherine Chronaki and Matthias Löbe and Oya Beyan and Anthony Juehne and Carlos Luis Parra-Calderón},
   doi = {10.3233/shti220024},
   editor = {P. Otero},
   month = {6},
   publisher = {IOS Press},
   organization = {IOS Press},
   title = {FAIRness for FHIR: Towards Making Health Datasets FAIR Using HL7 FHIR},
   year = {2022},
}
@inproceedings{Khvastova2019,
   author = {Maryna Khvastova and Michael Witt and Dagmar Krefting},
   doi = {10.3233/978-1-61499-959-1-3},
   isbn = {9781614999584},
   issn = {18798365},
   journal = {Studies in Health Technology and Informatics},
   pages = {3-5},
   pmid = {30942702},
   publisher = {IOS Press},
   title = {Towards interoperability in clinical research: Enabling FHIR on the open source research platform XNAT},
   volume = {258},
   year = {2019},
}
@article{Sinaci2020,
   abstract = {Background FAIR (findability, accessibility, interoperability, and reusability) guiding principles seek the reuse of data and other digital research input, output, and objects (algorithms, tools, and workflows that led to that data) making them findable, accessible, interoperable, and reusable. GO FAIR - a bottom-up, stakeholder driven and self-governed initiative - defined a seven-step FAIRification process focusing on data, but also indicating the required work for metadata. This FAIRification process aims at addressing the translation of raw datasets into FAIR datasets in a general way, without considering specific requirements and challenges that may arise when dealing with some particular types of data. Objectives This scientific contribution addresses the architecture design of an open technological solution built upon the FAIRification process proposed by GO FAIR which addresses the identified gaps that such process has when dealing with health datasets. Methods A common FAIRification workflow was developed by applying restrictions on existing steps and introducing new steps for specific requirements of health data. These requirements have been elicited after analyzing the FAIRification workflow from different perspectives: technical barriers, ethical implications, and legal framework. This analysis identified gaps when applying the FAIRification process proposed by GO FAIR to health research data management in terms of data curation, validation, deidentification, versioning, and indexing. Results A technological architecture based on the use of Health Level Seven International (HL7) FHIR (fast health care interoperability resources) resources is proposed to support the revised FAIRification workflow. Discussion Research funding agencies all over the world increasingly demand the application of the FAIR guiding principles to health research output. Existing tools do not fully address the identified needs for health data management. Therefore, researchers may benefit in the coming years from a common framework that supports the proposed FAIRification workflow applied to health datasets. Conclusion Routine health care datasets or data resulting from health research can be FAIRified, shared and reused within the health research community following the proposed FAIRification workflow and implementing technical architecture.},
   author = {A. Anil Sinaci and Francisco J. Núñez-Benjumea and Mert Gencturk and Malte Levin Jauer and Thomas Deserno and Catherine Chronaki and Giorgio Cangioli and Carlos Cavero-Barca and Juan M. Rodríguez-Pérez and Manuel M. Pérez-Pérez and Gokce B. Laleci Erturkmen and Tony Hernández-Pérez and Eva Méndez-Rodríguez and Carlos L. Parra-Calderón},
   doi = {10.1055/s-0040-1713684},
   issn = {2511705X},
   issue = {6},
   journal = {Methods of Information in Medicine},
   keywords = {data anonymization,data curation,data science,interoperability,metadata},
   month = {6},
   pages = {E21-E32},
   pmid = {32620019},
   publisher = {Georg Thieme Verlag},
   title = {From Raw Data to FAIR Data: The FAIRification Workflow for Health Research},
   volume = {59},
   year = {2020},
}
@inproceedings{Schultes2020,
   abstract = {Powerful incentives are driving the adoption of FAIR practices among a broad cross-section of stakeholders. This adoption process must factor in numerous considerations regarding the use of both domain-specific and infrastructural resources. These considerations must be made for each of the FAIR Guiding Principles and include supra-domain objectives such as the maximum reuse of existing resources (i.e., minimised reinvention of the wheel) or maximum interoperation with existing FAIR data and services. Despite the complexity of this task, it is likely that the majority of the decisions will be repeated across communities and that communities can expedite their own FAIR adoption process by judiciously reusing the implementation choices already made by others. To leverage these redundancies and accelerate convergence onto widespread reuse of FAIR implementations, we have developed the concept of FAIR Implementation Profile (FIP) that captures the comprehensive set of implementation choices made at the discretion of individual communities of practice. The collection of community-specific FIPs compose an online resource called the FIP Convergence Matrix which can be used to track the evolving landscape of FAIR implementations and inform optimisation around reuse and interoperation. Ready-made and well-tested FIPs created by trusted communities will find widespread reuse among other communities and could vastly accelerate decision making on well-informed implementations of the FAIR Principles within and particularly between domains.},
   author = {Erik Schultes and Barbara Magagna and Kristina Maria Hettne and Robert Pergl and Marek Suchánek and Tobias Kuhn},
   doi = {10.1007/978-3-030-65847-2\_13},
   isbn = {9783030658465},
   issn = {16113349},
   journal = {Lecture Notes in Computer Science (including subseries Lecture Notes in Artificial Intelligence and Lecture Notes in Bioinformatics)},
   pages = {138-147},
   publisher = {Springer Science and Business Media Deutschland GmbH},
   organization = {Springer},
   title = {Reusable FAIR Implementation Profiles as Accelerators of FAIR Convergence},
   volume = {12584 LNCS},
   year = {2020},
}
@generic{Peng2011,
   abstract = {Computational science has led to exciting new developments, but the nature of the work has exposed limitations in our ability to evaluate published findings. Reproducibility has the potential to serve as a minimum standard for judging scientific claims when full independent replication of a study is not possible.},
   author = {Roger D. Peng},
   doi = {10.1126/science.1213847},
   issn = {10959203},
   issue = {6060},
   journal = {Science},
   month = {12},
   pages = {1226-1227},
   publisher = {American Association for the Advancement of Science},
   title = {Reproducible research in computational science},
   volume = {334},
   year = {2011},
}
@article{Pasquetto2017,
   author = {Irene V Pasquetto and Bernadette M Randles and Christine L Borgman},
   doi = {10.5334/dsj},
   issue = {8},
   journal = {Data Science Journal},
   keywords = {Data Reuse,Knowledge Infrastructures,Open Data,Science Policy},
   pages = {1-9},
   title = {On the Reuse of Scientific Data},
   volume = {16},
   url = {https://doi.org/10.5334/dsj-},
   year = {2017},
}
@misc{FHIR,
title = {{Health Level Seven Fast Healthcare Interoperability Resources}},
howpublished = {\url{https://www.hl7.org/fhir/}},
urldate = {August 8, 2022},
year = {Accessed August 8, 2022},
}
@misc{Johnson2022,
   author = {A. Johnson and L. Bulgarelli and T. Pollard and L. A. Celi and R. Mark and S. Horng},
   journal = {PhysioNet},
   title = {{MIMIC-IV-ED (version 2.0)}},
   url = {https://doi.org/10.13026/2f5g-dh02},
   year = {2022},
   urldate = {2022-08-01},
   howpublished = {https://doi.org/10.13026/2f5g-dh02}
}
@misc{ISO15836,
   author = {{International Organization for Standardization}},
   title = {{The Dublin Core metadata element set (ISO Standard No. 15836)}},
   howpublished = {\url{https://www.iso.org/standard/71341.html}},
   year = {2019},
   urldate = {2022-08-09},
}
@article{Wilkinson2018,
   author = {Mark D Wilkinson and Susanna-Assunta Sansone and Erik Schultes and Peter Doorn and Luiz Olavo and Bonino Da and Silva Santos and Michel Dumontier},
   doi = {10.25504/FAIRsharing.WWI10U},
   journal = {Nature Publishing Group},
   title = {Comment: A design framework and exemplar metrics for FAIRness},
   url = {https://doi.org/10.25504/FAIRsharing.WWI10U},
   year = {2018},
}
@article{Krans2022,
   abstract = {Publishing research data using a findable, accessible, interoperable, and reusable (FAIR) approach is paramount to further innovation in many areas of research. In particular in developing innovative approaches to predict (eco)toxicological risks in (nano or advanced) material design where efficient use of existing data is essential. The use of tools assessing the FAIRness of data helps the future improvement of data FAIRness and therefore their re-use. This paper reviews ten FAIR assessment tools that have been evaluated and characterized using two datasets from the nanomaterials and microplastics risk assessment domain. The tools were grouped into four categories: online and offline self-assessment survey based, online (semi-) automated and other tools. We found that the online self-assessment tools can be used for a quick scan of a user's dataset due to their ease of use, little need for experience and short time investment. When a user is looking to assess full databases, and not just datasets, for their FAIRness, (semi-)automated tools are more practical. The offline assessment tools were found to be limited and unreliable due to a lack of guidance and an under-developed state. To further characterize the usability, two datasets were run through all tools to check the similarity in the tools’ results. As most of the tools differ in their implementation of the FAIR principles, a large variety in outcomes was obtained. Furthermore, it was observed that only one tool gives recommendations to the user on how to improve the FAIRness of the evaluated dataset. This paper gives clear recommendations for both the user and the developer of FAIR assessment tools.},
   author = {N. A. Krans and A. Ammar and P. Nymark and E. L. Willighagen and M. I. Bakker and J. T.K. Quik},
   doi = {10.1016/j.impact.2022.100402},
   issn = {24520748},
   journal = {NanoImpact},
   keywords = {Assessment,Decision support,FAIR,FAIR data,Nano-informatics,Tools},
   month = {7},
   publisher = {Elsevier B.V.},
   title = {FAIR assessment tools: evaluating use and performance},
   volume = {27},
   year = {2022},
}
@misc{USCore,
    author = {{Project Argonaut Team}},
    title = {{US Core}},
    url = {https://hl7.org/fhir/us/core/},
    urldate = {2022-08-09},
    year = {Accessed August 9, 2022},
    howpublished = {https://hl7.org/fhir/us/core/}
}
@article{Goldberger2000,
   abstract = {The newly inaugurated Research Resource for Complex Physiologic Signals, which was created under the auspices of the National Center for Research Resources of the National Institutes of Health, is intended to stimulate current research and new investigations in the study of cardiovascular and other complex biomedical signals. The resource has 3 interdependent components. PhysioBank is a large and growing archive of well-characterized digital recordings of physiological signals and related data for use by the biomedical research community. It currently includes databases of multiparameter cardiopulmonary, neural, and other biomedical signals from healthy subjects and from patients with a variety of conditions with major public health implications, including life-threatening arrhythmias, congestive heart failure, sleep apnea, neurological disorders, and aging. PhysioToolkit is a library of open-source software for physiological signal processing and analysis, the detection of physiologically significant events using both classic techniques and novel methods based on statistical physics and nonlinear dynamics, the interactive display and characterization of signals, the creation of new databases, the simulation of physiological and other signals, the quantitative evaluation and comparison of analysis methods, and the analysis of nonstationary processes. PhysioNet is an on-line forum for the dissemination and exchange of recorded biomedical signals and open-source software for analyzing them. It provides facilities for the cooperative analysis of data and the evaluation of proposed new algorithms. In addition to providing free electronic access to PhysioBank data and PhysioToolkit software via the World Wide Web (http://www.physionet. org), PhysioNet offers services and training via on-line tutorials to assist users with varying levels of expertise.},
   author = {A. L. Goldberger and L. A. Amaral and L. Glass and J. M. Hausdorff and P. C. Ivanov and R. G. Mark and J. E. Mietus and G. B. Moody and C. K. Peng and H. E. Stanley},
   doi = {10.1161/01.cir.101.23.e215},
   issn = {15244539},
   issue = {23},
   journal = {Circulation},
   pmid = {10851218},
   title = {{PhysioBank, PhysioToolkit, and PhysioNet: components of a new research resource for complex physiologic signals.}},
   volume = {101},
   year = {2000},
}
@misc{FSH,
    author = {{MITRE Corporation}},
    title = {{FHIR Shorthand}},
    url = {https://build.fhir.org/ig/HL7/fhir-shorthand/},
    urldate = {2022-08-10},
    year = {Accessed August 10, 2022},
    howpublished = {https://build.fhir.org/ig/HL7/fhir-shorthand/}
}
@misc{SUSHI,
    author = {{MITRE Corporation}},
    title = {{SUSHI Unshortens Short Hand Inputs}},
    url = {https://github.com/FHIR/sushi},
    urldate = {2022-08-10},
    year = {Accessed August 10, 2022},
    howpublished = {https://github.com/FHIR/sushi}
}
@misc{RDA2020,
  author       = {{FAIR Data Maturity Model Working Group}},
  title        = {{FAIR Data Maturity Model. Specification and 
                   Guidelines}},
  month        = jun,
  year         = 2020,
  publisher    = {Zenodo},
  version      = {1.0},
  doi          = {10.15497/rda00050},
  howpublished = {\url{https://doi.org/10.15497/rda00050}}
}

@inproceedings{leroux_framework_2019,
	address = {Edinburgh, Scotland},
	title = {A framework for representing clinical research in {FHIR}},
	volume = {2849},
	url = {http://hdl.handle.net/102.100.100/421283?index=1},
	abstract = {The beneﬁts of clinical research have been widely acknowledged. However, clinical research is often costly, time-consuming, and burdensome to both the participants and researchers. There has recently been much emphasis on the need to streamline how clinical research is conducted and maximise the beneﬁts of research through the sharing of research data and methods. In this paper, we explore the suitability of the Health Level 7 FHIR standard for representing and managing clinical research. While FHIR has gained popularity within patient care, the development of FHIR models and solutions to facilitate the delivery of clinical research is still in the early stages of maturity. This work outlines the activities of the HL7 Biomedical Research and Regulations FHIR working group in developing FHIR-based models and solutions for designing and conducting clinical research more eﬀectively. Our goal is to ascertain whether a native, FHIR-based, API deﬁnition is suitable for clinical research, can alleviate the issues relating to both the discoverability and accessibility of clinical research data, and enable the semantic interoperability of the data that can lead to the reusability of the datasets. We outline how the FHIR resources have the potential to overcome the challenges of sharing and reusing clinical research data. We discuss some of the current limitations associated with those resources and how we are working to address them. Our overarching goal for this work is to stimulate a robust discussion on how clinical research semantics and data exchange use cases could be represented in FHIR.},
	language = {en},
	publisher = {ceur workshop proceedings},
    organization = {CEUR WS},
	author = {Leroux, Hugo and Hastak, Smita and Glover, Hugh},
	month = dec,
	year = {2019},
	pages = {10},
}

@book{ec2018,
	address = {LU},
	title = {Cost-benefit analysis for {FAIR} research data: cost of not having {FAIR} research data.},
	shorttitle = {Cost-benefit analysis for {FAIR} research data},
	url = {https://data.europa.eu/doi/10.2777/02999},
	language = {en},
	urldate = {2023-02-15},
	publisher = {Publications Office},
	author = {{European Commission. Directorate General for Research and Innovation.} and {PwC EU Services.}},
	year = {2018},
}

@article{bennett2023,
	title = {{MIMIC}-{IV} on {FHIR}: converting a decade of in-patient data into an exchangeable, interoperable format},
	issn = {1067-5027, 1527-974X},
	shorttitle = {{MIMIC}-{IV} on {FHIR}},
	url = {https://doi.org/10.1093/jamia/ocad002},
	doi = {10.1093/jamia/ocad002},
	language = {en},
	urldate = {2023-02-15},
	journal = {Journal of the American Medical Informatics Association},
	author = {Bennett, Alex M and Ulrich, Hannes and van Damme, Philip and Wiedekopf, Joshua and Johnson, Alistair E W},
	month = jan,
	year = {2023},
	pages = {ocad002},
}

@article{gisev_interrater_2013,
	title = {Interrater agreement and interrater reliability: {Key} concepts, approaches, and applications},
	volume = {9},
	issn = {15517411},
	shorttitle = {Interrater agreement and interrater reliability},
	url = {https://linkinghub.elsevier.com/retrieve/pii/S1551741112000642},
	doi = {10.1016/j.sapharm.2012.04.004},
	language = {en},
	number = {3},
	urldate = {2023-02-21},
	journal = {Research in Social and Administrative Pharmacy},
	author = {Gisev, Natasa and Bell, J. Simon and Chen, Timothy F.},
	month = may,
	year = {2013},
	pages = {330--338},
}

@misc{fip,
	title = {{FAIR} {Implementation} {Profile}},
	url = {https://www.go-fair.org/how-to-go-fair/fair-implementation-profile/},
	language = {en-US},
    howpublished = {\url{https://www.go-fair.org/how-to-go-fair/fair-implementation-profile/}},
	urldate = {2023-02-21},
	journal = {GO FAIR},
    year = {Accessed February 21, 2023},
}

@misc{mimic-iv-ed,
	title = {{MIMIC}-{IV}-{ED}},
	howpublished = {\url{https://physionet.org/content/mimic-iv-ed/2.2/}},
	abstract = {MIMIC-IV-ED is a large, freely available database of emergency department (ED)
admissions at the Beth Israel Deaconess Medical Center between 2011 and 2019.
The database contains {\textasciitilde}425,000 ED stays. Vital signs, triage information,
medication reconciliation, medication administration, and discharge diagnoses
are available. All data are deidentified to comply with the Health Information
Portability and Accountability Act (HIPAA) Safe Harbor provision. MIMIC-IV-ED
is intended to support a diverse range of education initiatives and research
studies.},
	urldate = {2023-04-17},
	publisher = {PhysioNet},
	author = {Johnson, Alistair and Bulgarelli, Lucas and Pollard, Tom and Celi, Leo Anthony and Mark, Roger and Horng, Steven},
	doi = {10.13026/5NTK-KM72},
	note = {Version Number: 2.2
Type: dataset},
}

@misc{mimic_ig,
	title = {{MIMIC} {Implementation} {Guide}},
	howpublished = {\url{https://mimic.mit.edu/fhir/mimic/}},
	urldate = {2023-04-21},
    year = {Accessed April 21, 2023},
}

@article{cohen,
author = {Jacob Cohen},
title ={A Coefficient of Agreement for Nominal Scales},
journal = {Educational and Psychological Measurement},
volume = {20},
number = {1},
pages = {37-46},
year = {1960},
doi = {10.1177/001316446002000104},

URL = { 
        https://doi.org/10.1177/001316446002000104
    
},
eprint = { 
        https://doi.org/10.1177/001316446002000104
    
}

}

@article{landis_koch,
	title = {The {Measurement} of {Observer} {Agreement} for {Categorical} {Data}},
	volume = {33},
	issn = {0006341X},
	url = {https://www.jstor.org/stable/2529310?origin=crossref},
	doi = {10.2307/2529310},
	abstract = {This paper presents a general statistical methodology for the analysis of multivariate categorical data arising from observer reliability studies. The procedure essentially involves the construction of functions of the observed proportions which are directed at the extent to which the observers agree among themselves and the construction of test statistics for hypotheses involving these functions. Tests for interobserver bias are presented in terms of first-order marginal homogeneity and measures of interobserver agreement are developed as generalized kappa-type statistics. These procedures are illustrated with a clinical diagnosis example from the epidemiological literature.},
	language = {en},
	number = {1},
	urldate = {2023-04-22},
	journal = {Biometrics},
	author = {Landis, J. Richard and Koch, Gary G.},
	month = mar,
	year = {1977},
	pages = {159},
}


@misc{fhir4fair,
	title = {{FHIR} for {FAIR} - {FHIR} {Implementation} {Guide}},
    howpublished = {\url{https://build.fhir.org/ig/HL7/fhir-for-fair}},
	urldate = {2023-04-28},
	author = {{Health Level Seven International - SOA Work Group}},
    year = {Accessed April 28, 2023},
}

@misc{hl7_ig_url,
	title = {Resource {ImplementationGuide} - {Detailed} {Descriptions} (url element)},
	howpublished = {\url{https://www.hl7.org/fhir/implementationguide-definitions.html#ImplementationGuide.url}},
	urldate = {2023-05-09},
	author = {{Health Level Seven International}},
    year = {Accessed May 9, 2023},
}

@misc{hl7_ig,
	title = {Resource {ImplementationGuide} - {Content}},
	howpublished = {\url{https://www.hl7.org/fhir/implementationguide.html}},
	urldate = {2023-05-09},
	author = {{Health Level Seven International}},
    year = {Accessed May 9, 2023},
}


@misc{hl7_cs,
	title = {Resource {CapabilityStatement} - {Content}},
	howpublished = {\url{https://www.hl7.org/fhir/capabilitystatement.html}},
	urldate = {2023-05-09},
	author = {{Health Level Seven International}},
    year = {Accessed May 9, 2023},
}

@misc{hl7_id,
	title = {Base {Resource} {Definitions} - {Resource} {ID}},
	howpublished = {\url{https://www.hl7.org/fhir/resource-definitions.html#Resource.id}},
	urldate = {2023-05-11},
	author = {{Health Level Seven International}},
    year = {Accessed May 11, 2023},
}

@misc{hl7_api,
	title = {{FHIR} {RESTful} {API}},
	howpublished = {\url{https://hl7.org/fhir/http.html}},
	urldate = {2023-05-11},
	author = {{Health Level Seven International}},
	year = {Accessed May 11, 2023},
}

@misc{hl7_security,
	title = {{FHIR} {Security} - {Communications}},
	howpublished = {\url{https://hl7.org/fhir/security.html#http}},
	urldate = {2023-05-11},
	author = {{Health Level Seven International}},
    year = {Accessed May 11, 2023},
}

@misc{hl7_rf,
	title = {Resource {Formats}},
	howpublished = {\url{https://www.hl7.org/fhir/resource-formats.html}},
	urldate = {2023-05-11},
	author = {{Health Level Seven International}},
    year = {Accessed May 11, 2023},
}

@misc{hl7_terminologies,
	title = {Using {Codes} in {Resources}},
	howpublished = {\url{https://www.hl7.org/fhir/terminologies.html}},
	urldate = {2023-05-11},
	author = {{Health Level Seven International}},
    year = {Accessed May 11, 2023},
}

@misc{hl7_sd,
	title = {Resource {StructureDefinition} - {Content}},
	howpublished = {\url{https://www.hl7.org/fhir/structuredefinition.html}},
	urldate = {2023-05-11},
	author = {{Health Level Seven International}},
    year = {Accessed May 11, 2023},
}

@misc{hl7_code_system,
	title = {Resource {CodeSystem} - {Content}},
	howpublished = {\url{https://www.hl7.org/fhir/codesystem.html}},
	urldate = {2023-05-11},
	author = {{Health Level Seven International}},
    year = {Accessed May 11, 2023},
}

@misc{hl7_vs,
	title = {Resource {ValueSet} - {Content}},
	howpublished = {\url{https://www.hl7.org/fhir/valueset.html}},
	urldate = {2023-05-11},
	author = {{Health Level Seven International}},
    year = {Accessed May 11, 2023},
}

@misc{hl7_profiling,
	title = {Profiling {FHIR}},
	howpublished = {\url{https://www.hl7.org/fhir/profiling.html}},
	urldate = {2023-05-11},
	author = {{Health Level Seven International}},
    year = {Accessed May 11, 2023},
}

@article{gebreslassie2023,
	title = {{FHIR4FAIR}: {Leveraging} {FHIR} in health data {FAIRfication} process: {In} the case of {VODAN}-{A}},
	volume = {1},
	issn = {2949799X},
	shorttitle = {{FHIR4FAIR}},
	url = {https://www.medra.org/servlet/aliasResolver?alias=iospress&doi=10.3233/FC-230504},
	doi = {10.3233/FC-230504},
	abstract = {This article describes FHIR as a healthcare data exchange standard to attain the FAIR data principles taking the VODAN-A implementation as a showcase. FHIR relies upon the basic unit “resources” and the interaction among them. A new FAIR enabling architecture is proposed.},
	language = {en},
	number = {1},
	urldate = {2023-05-12},
	journal = {FAIR Connect},
	author = {Gebreslassie, Tesfit Gebremeskel and Van Reisen, Mirjam and Amare, Samson Yohannes and Taye, Getu Tadele and Plug, Ruduan},
	editor = {Magagna, Barbara},
	month = mar,
	year = {2023},
	pages = {49--54},
}

@misc{hl7_provenance,
	title = {Resource {Provenance} - {Content}},
	howpublished = {\url{https://www.hl7.org/fhir/provenance.html}},
	urldate = {2023-05-15},
	author = {{Health Level Seven International}},
    year = {Accessed May 15, 2023},
}


@misc{hl7_fivews,
	title = {Who {What} {When} {Where} {Why} - {Common} pattern for all resources that deal with attribution.},
	howpublished = {\url{https://hl7.org/fhir/R5/fivews.html}},
	urldate = {2023-05-15},
	author = {{Health Level Seven International}},
    year = {Accessed May 15, 2023},
}


@article{kramer_2023,
	title = {Interoperability with multiple {Fast} {Healthcare} {Interoperability} {Resources} ({FHIR}®) profiles and versions},
	volume = {6},
	issn = {2574-2531},
	url = {https://www.ncbi.nlm.nih.gov/pmc/articles/PMC9904180/},
	doi = {10.1093/jamiaopen/ooad001},
	number = {1},
	urldate = {2023-04-11},
	journal = {JAMIA Open},
	author = {Kramer, Mark A and Moesel, Chris},
	month = feb,
	year = {2023},
	pmid = {36762126},
	pmcid = {PMC9904180},
	pages = {ooad001},
}


@article{mons_cloudy_2017,
	title = {Cloudy, increasingly {FAIR}; revisiting the {FAIR} {Data} guiding principles for the {European} {Open} {Science} {Cloud}},
	volume = {37},
	issn = {18758789, 01675265},
	url = {https://www.medra.org/servlet/aliasResolver?alias=iospress&doi=10.3233/ISU-170824},
	doi = {10.3233/ISU-170824},
	language = {en},
	number = {1},
	urldate = {2023-05-15},
	journal = {Information Services \& Use},
	author = {Mons, Barend and Neylon, Cameron and Velterop, Jan and Dumontier, Michel and Bonino Da Silva Santos, Luiz Olavo and Wilkinson, Mark D.},
	month = mar,
	year = {2017},
	pages = {49--56},
}


@article{johnson_mimic-iv_2023,
	title = {{MIMIC}-{IV}, a freely accessible electronic health record dataset},
	volume = {10},
	issn = {2052-4463},
	url = {https://www.nature.com/articles/s41597-022-01899-x},
	doi = {10.1038/s41597-022-01899-x},
	language = {en},
	number = {1},
	urldate = {2023-06-20},
	journal = {Scientific Data},
	author = {Johnson, Alistair E. W. and Bulgarelli, Lucas and Shen, Lu and Gayles, Alvin and Shammout, Ayad and Horng, Steven and Pollard, Tom J. and Hao, Sicheng and Moody, Benjamin and Gow, Brian and Lehman, Li-wei H. and Celi, Leo A. and Mark, Roger G.},
	month = jan,
	year = {2023},
	pages = {1},
}

@article{xu_features_2023,
	title = {Features of a {FAIR} vocabulary},
	volume = {14},
	issn = {2041-1480},
	url = {https://jbiomedsem.biomedcentral.com/articles/10.1186/s13326-023-00286-8},
	doi = {10.1186/s13326-023-00286-8},
	abstract = {Background  The Findable, Accessible, Interoperable and Reusable(FAIR) Principles explicitly require the use of FAIR vocabularies, but what precisely constitutes a FAIR vocabulary remains unclear. Being able to define FAIR vocabularies, identify features of FAIR vocabularies, and provide assessment approaches against the features can guide the development of vocabularies.
Results  We differentiate data, data resources and vocabularies used for FAIR, examine the application of the FAIR Principles to vocabularies, align their requirements with the Open Biomedical Ontologies principles, and propose FAIR Vocabulary Features. We also design assessment approaches for FAIR vocabularies by mapping the FVFs with existing FAIR assessment indicators. Finally, we demonstrate how they can be used for evaluating and improving vocabularies using exemplary biomedical vocabularies.
Conclusions  Our work proposes features of FAIR vocabularies and corresponding indicators for assessing the FAIR levels of different types of vocabularies, identifies use cases for vocabulary engineers, and guides the evolution of vocabularies.},
	language = {en},
	number = {1},
	urldate = {2023-06-20},
	journal = {Journal of Biomedical Semantics},
	author = {Xu, Fuqi and Juty, Nick and Goble, Carole and Jupp, Simon and Parkinson, Helen and Courtot, Mélanie},
	month = jun,
	year = {2023},
	pages = {6},
}
